# Supplementary material for: Product Speculation from Carotenogenic Gene Cluster of Nonlabens spongiae Genome, and Identification of Myxol and Functional Analysis of Each Gene
Source: Genes (Basel). 2025 Feb 7;16(2):202. doi: 10.3390/genes16020202 (PMC11855829; doi:10.3390/genes16020202)
Supplement: Supplementary file 1 [file genes-16-00202-s001.zip]

Archive with 1 entries (1 files):
- genes-3453002-supplementary.pdf
